# Supplementary material for: Work-Related Traumatic Stress Response in Nurses Employed in COVID-19 Settings
Source: Int J Environ Res Public Health. 2022 Sep 3;19(17):11049. doi: 10.3390/ijerph191711049 (PMC9518142; doi:10.3390/ijerph191711049)
Supplement: Supplementary file 1 [file ijerph-19-11049-s001.zip]

Archive with 1 entries (1 files):
- ijerph-1882315-supplementary.pdf
